# Supplementary material for: Differential expression patterns of housekeeping genes increase diagnostic and prognostic value in lung cancer
Source: PeerJ. 2018 May 9;6:e4719. doi: 10.7717/peerj.4719 (PMC5949062; doi:10.7717/peerj.4719)
Supplement: Table S1 [file peerj-06-4719-s003.xlsx]

## Sheet: Sheet1
Supplemental Table 1. 374 Housekeeping Genes common to three standard Affymetrix microarrays
Accession Number	Gene Name	Official Gene Symbol
Q13685	angio-associated, migratory cell protein	AAMP
P49588	alanyl-tRNA synthetase	AARS
O14639	actin binding LIM protein	ABLIM
G5E9R0	actin, beta	ACTB
I3L4N8	actin, gamma 1	ACTG1
P09874	ADP-ribosyltransferase (NAD+; poly (ADP-ribose) polymerase)	ADPRT
K7ELE3	amino-terminal enhancer of split	AES
Q99943	1-acylglycerol-3-phosphate O-acyltransferase 1 (lysophosphatidic acid acyltransferase, alpha)	AGPAT1
V9HWN7	aldolase A, fructose-bisphosphate	ALDOA
Q92688	acidic (leucine-rich) nuclear phosphoprotein 32 family, member B	ANP32B
Q5T0G8	annexin A11	ANXA11
P07355	annexin A2	ANXA2
P30041	anti-oxidant protein 2 (non-selenium glutathione peroxidase, acidic calcium-independent phospholipase A2)	AOP2
F5H459	adaptor-related protein complex 3, sigma 1 subunit	AP3S1
P27695	APEX nuclease (multifunctional DNA repair enzyme)	APEX
E9PPD0	amyloid beta (A4) precursor-like protein 2	APLP2
P10398	v-raf murine sarcoma 3611 viral oncogene homolog 1	ARAF1
A0A024R3Q3	ADP-ribosylation factor 1	ARF1
P61204	ADP-ribosylation factor 3	ARF3
P18085	ADP-ribosylation factor 4	ARF4
E9PNR6	Rho GTPase activating protein 1	ARHGAP1
A0A024R408	actin related protein 2/3 complex, subunit 2 (34 kD)	ARPC2
Q96AQ3	activating transcription factor 4 (tax-responsive enhancer element B67)	ATF4
V9HWH7	5-aminoimidazole-4-carboxamide ribonucleotide formyltransferase/IMP cyclohydrolase	ATIC
Q6IBA3	ATX1 antioxidant protein 1 homolog (yeast)	ATOX1
Q8TAS0	ATP synthase, H+ transporting, mitochondrial F1 complex, gamma polypeptide 1	ATP5C1
D6R9H7	ATP synthase, H+ transporting, mitochondrial F0 complex, subunit c (subunit 9), isoform 1	ATP5G1
Q06055	ATP synthase, H+ transporting, mitochondrial F0 complex, subunit c (subunit 9), isoform 2	ATP5G2
Q6LEU9	ATP synthase, H+ transporting, mitochondrial F0 complex, subunit c (subunit 9) isoform 3	ATP5G3
Q16864	ATPase, H+ transporting, lysosomal 14kD, V1 subunit F	ATP6V1F
H0YLF3	beta-2 microglobulin	B2M
Q13838	HLA-B associated transcript 1	BAT1
W0FFG4	beclin 1 (coiled-coil, myosin-like BCL2-interacting protein)	BECN1
P25440	bromodomain containing 2	BRD2
Q9NYF8	Bcl-2-associated transcription factor	BTF
P20290	basic transcription factor 3	BTF3
P78543	BTG family, member 2	BTG2
A0A0G2JLC0	complement component 1, q subcomponent binding protein	C1QBP
Q96HY3	calmodulin 1 (phosphorylase kinase, delta)	CALM1
F8WBR5	calmodulin 2 (phosphorylase kinase, delta)	CALM2
D6RAU8	calnexin	CANX
Q01518	adenylyl cyclase-associated protein	CAP
P17655	calpain 2, (m/II) large subunit	CAPN2
K7EIV0	calpain, small subunit 1	CAPNS1
P52907	capping protein (actin filament) muscle Z-line, alpha 1	CAPZA1
Q13940	calpastatin	CAST
P30279	cyclin D2	CCND2
Q6FHH0	cyclin I	CCNI
P48509	CD151 antigen	CD151
Q04900	CD164 antigen, sialomucin	CD164
Q3C1E7	CD34 antigen	CD34
E9PSH8	CD3E antigen, epsilon polypeptide (TiT3 complex)	CD3E
F8W022	CD63 antigen (melanoma 1 antigen)	CD63
H0YBZ8	CD74 antigen (invariant polypeptide of major histocompatibility complex, class II antigen-associated)	CD74
E9PRJ8	CD81 antigen (target of antiproliferative antibody 1)	CD81
A0A024R6X1	carboxylesterase 2 (intestine, liver)	CES2
P41208	centrin, EF-hand protein, 2	CETN2
E9PP50	cofilin 1 (non-muscle)	CFL1
Q15782	chitinase 3-like 2	CHI3L2
Q9Y259	choline kinase-like	CHKL
K7ENN6	cold inducible RNA binding protein	CIRBP
O00299	chloride intracellular channel 1	CLIC1
C9J8P9	clathrin, light polypeptide (Lca)	CLTA
E5RJD6	clusterin (complement lysis inhibitor, SP-40,40, sulfated glycoprotein 2, testosterone-repressed prostate message 2, apolipoprotein J)	CLU
A0A140VJG8	catechol-O-methyltransferase	COMT
P53621	coatomer protein complex, subunit alpha	COPA
J3KSJ3	COX10 homolog, cytochrome c oxidase assembly protein, heme A: farnesyltransferase (yeast)	COX10
H3BPG0	cytochrome c oxidase subunit IV isoform 1	COX4I1
A0A024RBN6	cytochrome c oxidase subunit VIa polypeptide 1	COX6A1
P14854	cytochrome c oxidase subunit VIb (COX6B)	COX6B
P09669	cytochrome c oxidase subunit VIc	COX6C
Q496I0	cytochrome c oxidase subunit VIIa polypeptide 2 (liver)	COX7A2
D6R9Z7	cytochrome c oxidase subunit VIIc	COX7C
N0E6I8	casein kinase 2, beta polypeptide	CSNK2B
P04080	cystatin B (stefin B)	CSTB
C9IZ65	catenin (cadherin-associated protein), beta 1 (88kD)	CTNNB1
S4R3Q0	DAZ associated protein 2	DAZAP2
F8VRV7	dynactin 2 (p50)	DCTN2
Q16531	damage-specific DNA binding protein 1 (127kD)	DDB1
P30046	D-dopachrome tautomerase	DDT
K7EKV0	DEAD/H (Asp-Glu-Ala-Asp/His) box polypeptide 5 (RNA helicase, 68kD)	DDX5
M0R0V2	deoxyhypusine synthase	DHPS
P00387	diaphorase (NADH) (cytochrome b-5 reductase)	DIA1
V9HWA6	destrin (actin depolymerizing factor)	DSTN
C9K0P9	dishevelled, dsh homolog 3 (Drosophila)	DVL3
P51572	accessory protein BAP31	DXS1357E
P30084	enoyl Coenzyme A hydratase, short chain, 1, mitochondrial	ECHS1
P68104	eukaryotic translation elongation factor 1 alpha 1	EEF1A1
F8WFC9	eukaryotic translation elongation factor 1 beta 2	EEF1B2
Q9BW34	eukaryotic translation elongation factor 1 delta (guanine nucleotide exchange protein)	EEF1D
P26641	eukaryotic translation elongation factor 1 gamma	EEF1G
P13639	eukaryotic translation elongation factor 2	EEF2
O00303	eukaryotic translation initiation factor 3, subunit 5 (epsilon, 47kD)	EIF3S5
P60228	eukaryotic translation initiation factor 3, subunit 6 (48kD)	EIF3S6
Q99613	eukaryotic translation initiation factor 3, subunit 8 (110kD)	EIF3S8
J3KRC2	eukaryotic translation initiation factor 4A, isoform 1	EIF4A1
Q9NZE6	eukaryotic translation initiation factor 4A, isoform 2	EIF4A2
H0YEN8	eukaryotic translation initiation factor 4 gamma, 2	EIF4G2
A4QMW8	enolase 1, (alpha)	ENO1
P27105	erythrocyte membrane protein band 7.2 (stomatin)	EPB72
P84090	enhancer of rudimentary homolog (Drosophila)	ERH
A0A140VJJ2	esterase D/formylglutathione hydrolase	ESD
M0R220	Fc fragment of IgG, receptor, transporter, alpha	FCGRT
A0A0D9SFB0	four and a half LIM domains 1	FHL1
A0A087WTS4	FK506 binding protein 1A (12kD)	FKBP1A
H0YFG2	FK506 binding protein 4 (59kD)	FKBP4
Q6NXF2	filamin A, alpha (actin binding protein 280)	FLNA
Q06828	fibromodulin	FMOD
B3KVN2	farnesyltransferase, CAAX box, alpha	FNTA
A9JQE1	ferritin, heavy polypeptide 1	FTH1
Q4FCH6	ferritin, light polypeptide	FTL
B5MDC5	fucosidase, alpha-L- 1, tissue	FUCA1
Q13344	fusion, derived from t(12;16) malignant liposarcoma	FUS
Q16570	Duffy blood group	FY
E5RFS5	FYN oncogene related to SRC, FGR, YES	FYN
Q9Y330	maternal G10 transcript	G10
Q5SX90	GDP dissociation inhibitor 2	GDI2
A1L199	glutamate-ammonia ligase (glutamine synthase)	GLUL
Q5JWF2	GNAS complex locus	GNAS
A0A024R056	guanine nucleotide binding protein (G protein), beta polypeptide 1	GNB1
P63244	guanine nucleotide binding protein (G protein), beta polypeptide 2-like 1	GNB2L1
Q3SY98	G protein pathway suppressor 2	GPS2
X5D926	glutathione peroxidase 1	GPX1
K7EJ20	glutathione peroxidase 4 (phospholipid hydroperoxidase)	GPX4
A8MX94	glutathione S-transferase pi	GSTP1
P78417	glutathione-S-transferase like; glutathione transferase omega	GSTTLp28
F8WBK6	glucuronidase, beta	GUSB
Q6FI13	H2A histone family, member O	H2AFO
P0C0S5	H2A histone family, member Z	H2AFZ
P84243	H3 histone, family 3A	H3F3A
K7ES00	H3 histone, family 3B (H3.3B)	H3F3B
B2M1S7	hemoglobin, beta	HBB
Q6IT96	histone deacetylase 1	HDAC1
P51858	hepatoma-derived growth factor (high-mobility group protein 1-like)	HDGF
H0YC49	histidine triad nucleotide binding protein 1	HINT1
Q29739	major histocompatibility complex, class I, A	HLA-A
P06340	major histocompatibility complex, class II, DO alpha	HLA-DOA
A0A140T968	major histocompatibility complex, class II, DP alpha 1	HLA-DPA1
Q95HL3	major histocompatibility complex, class II, DQ beta 1	HLA-DQB1
Q9TNU7	major histocompatibility complex, class I, E	HLA-E
P05204	high-mobility group (nonhistone chromosomal) protein 17	HMG17
P09651	heterogeneous nuclear ribonucleoprotein A1	HNRPA1
P07910	heterogeneous nuclear ribonucleoprotein C (C1/C2)	HNRPC
P61978	heterogeneous nuclear ribonucleoprotein K	HNRPK
P14866	heterogeneous nuclear ribonucleoprotein L	HNRPL
E9PK54	Heat Shock prot 70 Kda	HSPA8
F8WE04	heat shock 27kD protein 1	HSPB1
P07900	heat shock 90kD protein 1, alpha	HSPCA
P08238	heat shock 90kD protein 1, beta	HSPCB
Q53SE2	heat shock 60kD protein 1 (chaperonin)	HSPD1
Q5ZEZ9	hyaluronoglucosaminidase 2	HYAL2
P13164	interferon induced transmembrane protein 1 (9-27)	IFITM1
Q16270	insulin-like growth factor binding protein 7	IGFBP7
A0A0A0MTH3	integrin-linked kinase	ILK
P46940	IQ motif containing GTPase activating protein 1	IQGAP1
H7C3C1	interleukin-1 receptor-associated kinase 1	IRAK1
Q96AZ6	interferon stimulated gene (20kD)	ISG20
P05556	integrin, beta 1 (fibronectin receptor, beta polypeptide, antigen CD29 includes MDF2, MSK12)	ITGB1
G3V5A3	inositol 1,3,4-triphosphate 5/6 kinase	ITPK1
P17275	jun B proto-oncogene	JUNB
P17535	jun D proto-oncogene	JUND
H3BRC9	lysyl-tRNA synthetase	KARS
Q6IB81	KIAA0063 gene product	KIAA0063
Q14699	KIAA0084 protein	KIAA0084
Q15005	KIAA0102 gene product	KIAA0102
P38919	KIAA0111 gene product	KIAA0111
Q6WCQ1	KIAA0864 protein	KIAA0864
P08865	laminin receptor 1 (67kD, ribosomal protein SA)	LAMR1
B4DIC4	LIM and SH3 protein 1	LASP1
F5H6W8	lactate dehydrogenase A	LDHA
A8MW50	lactate dehydrogenase B	LDHB
A0A0B6XK00	lectin, galactoside-binding, soluble, 1 (galectin 1)	LGALS1
Q6FGL0	lectin, galactoside-binding, soluble, 3 (galectin 3)	LGALS3
A0A140VK27	leukotriene A4 hydrolase	LTA4H
Q6NVI1	myristoylated alanine-rich protein kinase C substrate	MARCKS
I3L0M3	MYC-associated zinc finger protein (purine-binding transcription factor)	MAZ
F8VY03	methionyl aminopeptidase 2	METAP2
Q99735	microsomal glutathione S-transferase 2	MGST2
Q5U0N1	myeloid leukemia factor 2	MLF2
C4PFY8	mutL homolog 1, colon cancer, nonpolyposis type 2 (E. coli)	MLH1
O15234	MLN51 protein	MLN51
Q15014	MORF-related gene X	MRGX
V9HWC0	moesin	MSN
H3BSP9	metallothionein 2A	MT2A
G3V1Y7	myosin, light polypeptide 6, alkali, smooth muscle and non-muscle	MYL6
F8W0W4	nascent-polypeptide-associated complex alpha polypeptide	NACA
H0YH88	nucleosome assembly protein 1-like 1	NAP1L1
C9JWL1	nucleolin	NCL
C9JFD3	nuclear receptor co-repressor 2	NCOR2
Q5T205	nicastrin	NCSTN
Q8N959	N-myc downstream regulated gene 1	NDRG1
P19404	NADH dehydrogenase (ubiquinone) flavoprotein 2 (24kD)	NDUFV2
Q15019	neural precursor cell expressed, developmentally down-regulated 5	NEDD5
Q15843	neural precursor cell expressed, developmentally down-regulated 8	NEDD8
Q5VW31	nuclear factor I/B	NFIB
G3V3I4	nuclear factor of kappa light polypeptide gene enhancer in B-cells inhibitor, alpha	NFKBIA
P22392	Nucleoside Diphosphate Kinase Nm23-H2s	NME2
Q15233	non-POU domain containing, octamer-binding	NONO
Q9UND3	nuclear pore complex interacting protein	NPIP
A4ZU86	nucleophosmin (nucleolar phosphoprotein B23, numatrin)	NPM1
P67809	nuclease sensitive element binding protein 1	NSEP1
F5H763	nuclear mitotic apparatus protein 1	NUMA1
J3QQY4	ornithine decarboxylase antizyme 1	OAZ1
O14595	conserved gene amplified in osteosarcoma	OS4
Q13438	amplified in osteosarcoma	OS-9
A0A024R9E2	poly(A)-binding prot (PABP) promoter region	PABPC1
D3DQZ8	paired box gene 6 (aniridia, keratitis)	PAX6
Q15648	prostatic binding protein	PBP
L8E745	poly(rC) binding protein 2	PCBP2
O00151	PDZ and LIM domain 1 (elfin)	PDLIM1
H3BMQ1	prefoldin 5	PFDN5
Q6FHK8	phosphoglycerate mutase 1 (brain)	PGAM1
P00558	phosphoglycerate kinase 1	PGK1
P42356	phosphatidylinositol 4-kinase, catalytic, alpha polypeptide	PIK4CA
A0A024RD25	pim-1 oncogene	PIM1
Q13526	dynein, cytoplasmic, light polypeptide	PIN
A0A024QYW3	proteolipid protein 2 (colonic epithelium-enriched)	PLP2
P62875	polymerase (RNA) II (DNA directed) polypeptide L (7.6kD)	POLR2L
P62937	peptidylprolyl isomerase A (cyclophilin A)	PPIA
A0A0A0MSI0	peroxiredoxin 1	PRDX1
Q92743	protease, serine, 11 (IGF binding)	PRSS11
L8EA14	prosaposin (variant Gaucher disease and variant metachromatic leukodystrophy)	PSAP
Q86YI3	pleckstrin and Sec7 domain protein	PSD
A0A0S2Z484	presenilin 1 (Alzheimer disease 3)	PSEN1
B7Z478	proteasome (prosome, macropain) subunit, beta type, 2	PSMB2
A0A087WUL2	proteasome (prosome, macropain) subunit, beta type, 3	PSMB3
P28070	proteasome (prosome, macropain) subunit, beta type, 4	PSMB4
P28074	proteasome (prosome, macropain) subunit, beta type, 5	PSMB5
Q6IAT9	proteasome (prosome, macropain) subunit, beta type, 6	PSMB6
Q53XL8	proteasome (prosome, macropain) 26S subunit, ATPase, 1	PSMC1
Q13200	proteasome (prosome, macropain) 26S subunit, non-ATPase, 2	PSMD2
H3BQV2	proteasome (prosome, macropain) 26S subunit, non-ATPase, 7 (Mov34 homolog)	PSMD7
P48556	proteasome (prosome, macropain) 26S subunit, non-ATPase, 8	PSMD8
Q6FHU3	proteasome (prosome, macropain) activator subunit 1 (PA28 alpha)	PSME1
J3KNR6	phosphatidylserine synthase 1	PTDSS1
B8ZZW7	prothymosin, alpha (gene sequence 28)	PTMA
E9PL34	protein tyrosine phosphatase type IVA, member 2	PTP4A2
U3KQS1	protein tyrosine phosphatase, non-receptor type 6	PTPN6
A4D2P0	ras-related C3 botulinum toxin substrate 1 (rho family, small GTP binding protein Rac1)	RAC1
P29558	RNA binding motif, single stranded interacting protein 1	RBMS1
B4E3T4	RNA-binding protein gene with multiple splicing	RBPMS
Q99623	repressor of estrogen receptor activity	REA
O15258	similar to S. cerevisiae RER1	RER1
P78312	gene with multiple splice variants near HD locus on 4p16.3	RES4-22
B4DUL2	replication protein A2 (32kD)	RPA2
H7C123	ribosomal protein L10	RPL10
Q1JQ76	ribosomal protein L10a	RPL10A
Q5VVD0	ribosomal protein L11	RPL11
P30050	ribosomal protein L12	RPL12
J3KS98	ribosomal protein L13	RPL13
Q9BSQ6	ribosomal protein L13a	RPL13A
F8WDZ7	ribosomal protein L14	RPL14
E7ERA2	ribosomal protein L15	RPL15
A0A024R261	ribosomal protein L17	RPL17
H0YHA7	ribosomal protein L18	RPL18
Q02543	ribosomal protein L18a	RPL18A
J3QR09	ribosomal prot L19	RPL19
Q6IAX2	ribosomal protein L21	RPL21
L8E9H0	ribosomal protein L22	RPL22
J3KTJ3	ribosomal protein L23	RPL23
V9HW01	ribosomal protein L24	RPL24
J3KS10	ribosomal protein L26	RPL26
K7EQQ9	ribosomal protein L27	RPL27
E9PLX7	ribosomal protein L27a	RPL27A
P46779	ribosomal protein L28	RPL28
F8WF43	ribosomal protein L29	RPL29
Q9BT63	ribosomal protein L3	RPL3
E5RI99	ribosomal protein L30	RPL30
C9JU56	ribosomal protein L31	RPL31
P62910	ribosomal protein L32	RPL32
P49207	ribosomal protein L34	RPL34
P42766	ribosomal protein L35	RPL35
P83881	ribosomal protein L36a (RPL36A)	RPL36A
Q969Q0	ribosomal protein L36a-like	RPL36AL
D6R9X9	ribosomal protein L37	RPL37
P61513	ribosomal protein L37a	RPL37A
J3KSP2	ribosomal protein L38	RPL38
P36578	ribosomal protein L4	RPL4
A0A024RB15	ribosomal protein L41	RPL41
R4GNJ2	ribosomal protein L5	RPL5
F8VU16	ribosomal protein L6	RPL6
P18124	ribosomal protein L7	RPL7
E9PP36	ribosomal protein L8	RPL8
D6RAN4	ribosomal protein L9	RPL9
Q6NSF2	ribosomal protein, large, P0	RPLP0
H0YL57	ribosomal protein, large, P1	RPLP1
P05387	ribosomal protein, large P2	RPLP2
Q5JYR7	ribophorin II	RPN2
P46783	ribosomal protein S10	RPS10
P62280	ribosomal protein S11	RPS11
P25398	ribosomal protein S12	RPS12
E9PS50	ribosomal protein S13	RPS13
Q15372	ribosomal protein S14	RPS14
H3BT37	ribosomal protein S15a	RPS15A
Q6IPX4	ribosomal protein S16	RPS16
P08708	ribosomal protein S17	RPS17
J3JS69	ribosomal protein S18	RPS18
B0ZBD0	ribosomal protein S19	RPS19
P15880	ribosomal protein S2	RPS2
P60866	ribosomal protein S20	RPS20
Q6FGH5	ribosomal protein S21	RPS21
D6RIX0	ribosomal protein S23	RPS23
E9PK60	ribosomal protein S25	RPS25
Q5T4L4	ribosomal protein S27 (Metallopanstimulin 1)	RPS27
P62979	ribosomal protein S27a	RPS27A
P62857	ribosomal protein S28	RPS28
A0A087WTT6	ribosomal protein S29	RPS29
E9PQX2	ribosomal protein S3	RPS3
A8K4W0	ribosomal protein S3A	RPS3A
Q96IR1	ribosomal protein S4, X-linked	RPS4X
M0R0R2	ribosomal protein S5	RPS5
D3DRJ5	ribosomal protein S6	RPS6
B5MCP9	ribosomal protein S7	RPS7
Q5JR95	ribosomal protein S8	RPS8
C9JM19	ribosomal protein S9	RPS9
Q6FGE5	S100 calcium binding protein A10 (annexin II ligand, calpactin I, light polypeptide (p11))	S100A10
Q0VGA5	seryl-tRNA synthetase	SARS
Q07699	sodium channel, voltage-gated, type I, beta polypeptide	SCN1B
P60468	protein translocation complex beta	SEC61B
P63302	selenoprotein W, 1	SEPW1
A0A087X1N8	serine (or cysteine) proteinase inhibitor, clade B (ovalbumin), member 6	SERPINB6
Q5VXV3	SET translocation (myeloid leukemia-associated)	SET
Q14820	splicing factor 1	SF1
E9PPJ0	splicing factor 3b, subunit 2, 145kD	SF3B2
Q6MZF9	solute carrier family 25 (mitochondrial carrier; phosphate carrier), member 3	SLC25A3
Q6I9V5	solute carrier family 25 (mitochondrial carrier; adenine nucleotide translocator), member 6	SLC25A6
X5D9C4	solute carrier family 6 (neurotransmitter transporter, creatine), member 8	SLC6A8
P08621	small nuclear ribonucleoprotein 70kD polypeptide (RNP antigen)	SNRP70
K7ERG4	small nuclear ribonucleoprotein D2 polypeptide (16.5kD)	SNRPD2
X5DP00	small nuclear ribonucleoprotein polypeptide N	SNRPN
A1YYW4	superoxide dismutase 1, soluble (amyotrophic lateral sclerosis 1 (adult))	SOD1
H7C1M2	SON DNA binding protein	SON
E7EMC7	sequestosome 1	SQSTM1
H0YLW0	signal recognition particle 14kD (homologous Alu RNA binding protein)	SRP14
E7ERC4	Sjogren syndrome antigen B (autoantigen La)	SSB
E9PLP2	signal sequence receptor, beta (translocon-associated protein beta)	SSR2
B5BTZ6	signal transducer and activator of transcription 3 (acute-phase response factor)	STAT3
A2A2D0	stathmin 1/oncoprotein 18	STMN1
P41567	putative translation initiation factor	SUI1
A0A0S2Z4J4	surfeit 1	SURF1
Q5ZEZ7	transgelin 2	TAGLN2
C9JBZ7	Tax1 (human T-cell leukemia virus type I) binding protein 1	TAX1BP1
P23193	transcription elongation factor A (SII), 1	TCEA1
Q15906	transcription factor-like 1	TCFL1
P55061	testis enhanced gene transcript (BAX inhibitor 1)	TEGT
P49755	transmembrane trafficking protein	TMP21
P63313	thymosin, beta 10	TMSB10
P60174	triosephosphate isomerase 1	TPI1
P12270	translocated promoter region (to activated MET oncogene)	TPR
P13693	tumor protein, translationally-controlled 1	TPT1
F6SA91	TNF receptor-associated factor 4	TRAF4
M0R0K9	tripartite motif-containing 28	TRIM28
Q13885	tubulin, beta, 2	TUBB2
H9ZYJ2	thioredoxin	TXN
L8E7V6	thioredoxin interacting protein	TXNIP
J3QKN0	ubiquitin B	UBB
F5H388	ubiquitin C	UBC
P22314	ubiquitin-activating enzyme E1 (A1S9T and BN75 temperature sensitivity complementing)	UBE1
K4DI81	ubiquitin-conjugating enzyme E2C	UBE2C
A0A024RDH2	ubiquitin-conjugating enzyme E2D 3 (homologous to yeast UBC4/5)	UBE2D3
E5RHG9	ubiquinol-cytochrome c reductase binding protein	UQCRB
A0A087WTF2	ubiquinol-cytochrome c reductase hinge protein	UQCRH
B4DGK3	ubiquitin specific protease 11	USP11
A2A3S1	voltage-dependent anion channel 2	VDAC2
P15311	villin 2 (ezrin)	VIL2
A0A024R6K8	tryptophanyl-tRNA synthetase	WARS
B1AHH2	X-box binding protein 1	XBP1
C9J673	exportin 1 (CRM1 homolog, yeast)	XPO1
A0A0J9YWZ2	tyrosine 3-monooxygenase/tryptophan 5-monooxygenase activation protein, beta polypeptide	YWHAB
P27348	tyrosine 3-monooxygenase/tryptophan 5-monooxygenase activation protein, theta polypeptide	YWHAQ
E5RGE1	tyrosine 3-monooxygenase/tryptophan 5-monooxygenase activation protein, zeta polypeptide	YWHAZ
M0QY76	zinc finger protein 36, C3H type, homolog (mouse)	ZFP36
Q92794	zinc finger protein 220	ZNF220
M0QX31	zinc finger protein 91 (HPF7, HTF10)	ZNF91
