# Supplementary material for: Differential expression patterns of housekeeping genes increase diagnostic and prognostic value in lung cancer
Source: PeerJ. 2018 May 9;6:e4719. doi: 10.7717/peerj.4719 (PMC5949062; doi:10.7717/peerj.4719)
Supplement: Table S2 [file peerj-06-4719-s004.xlsx]

## Sheet: Supplemental Table
Supplemental Table 2. List of Squamous Cell Lung Carcinoma (SQ) and Normal Lung (NL) Samples from the Broad Institute Dataset in either Training or Testing Sets
Training Set	Testing Set
NL32046	NL32041
NL32128	NL32045
NL32147	NL32102
NL32220	NL32202
NL32304	NL32206
NL32724	NL32718
SQ31606	NL32725
SQ31620	SQ31621
SQ32129	SQ32122
SQ32144	SQ32143
SQ32207	SQ32153
SQ32209	SQ32305
SQ32218	SQ32627
SQ32222	SQ32719
SQ32224	SQ32732
SQ32231	SQ32853
SQ32239
SQ32240
SQ32608
SQ32644
SQ32648
