# Supplementary material for: Differential expression patterns of housekeeping genes increase diagnostic and prognostic value in lung cancer
Source: PeerJ. 2018 May 9;6:e4719. doi: 10.7717/peerj.4719 (PMC5949062; doi:10.7717/peerj.4719)
Supplement: Table S3 [file peerj-06-4719-s005.xlsx]

## Sheet: Sheet1
Supplemental Table 3. Coefficient of Variation for 70 Housekeeping Genes differentially expressed across multiple lung cancer subtypes
Accession Number	Gene Name	Official Gene Symbol	Normal Lung Coefficient of Variation (CV)	Lung Adenocarcinoma CV	Lung Small Cell Carcinoma CV	Lung Squamous Cell Carcinoma CV	Average Lung Cancer CV
Q92688	acidic nuclear phosphoprotein 32 family member B	ANP32B	0.0990352	0.242905	0.37508	0.202207	0.273398
Q5T0G8	annexin A11	ANXA11	0.0687608	0.251124	0.248239	0.244138	0.247833
E9PPD0	amyloid beta precursor like protein 2	APLP2	0.165025	0.468683	0.266514	0.31383	0.349676
H0YGX7	Rho GDP dissociation inhibitor beta	ARHGDIB	0.170986	0.524262	0.683205	0.569151	0.592206
H0YLF3	beta-2-microglobulin	B2M	0.365871	0.30129	0.33537	0.280941	0.305867
F8WCN7	BUD31 homolog	BUD31	0.166601	0.444397	0.20451	0.3064	0.318435
Q13940	calpastatin	CAST	0.34058	0.474099	0.221295	0.579335	0.42491
P50991	chaperonin containing TCP1 subunit 4	CCT4	0.126293	0.293402	0.128007	0.297732	0.239713
Q3C1E7	CD34 molecule	CD34	0.222245	0.308026	0.320915	0.299345	0.309429
H0YBZ8	CD74 molecule	CD74	0.240422	0.497872	0.532824	0.418445	0.483047
E9PRJ8	CD81 molecule	CD81	0.208484	0.284647	0.41414	0.247976	0.315588
Q15782	chitinase 3 like 2	CHI3L2	0.678063	1.2305	0.438779	0.920735	0.863337
E5RJD6	clusterin	CLU	0.173875	0.943997	0.372498	0.815644	0.710713
P01034	cystatin C	CST3	0.288699	0.365464	0.501847	0.372451	0.413254
B1AHF3	cytochrome b5 reductase 3	cyb5r3	0.158099	0.325953	0.372169	0.244568	0.31423
Q16531	damage specific DNA binding protein 1	DDB1	0.0740707	0.199749	0.165138	0.295571	0.220153
P28562	dual specificity phosphatase 1	DUSP1	0.358105	0.863268	1.22062	1.03388	1.03925
P38919	eukaryotic translation initiation factor 4A3	EIF4A3	0.188243	0.395714	0.396166	0.35847	0.38345
P84090	enhancer of rudimentary homolog	ERH	0.158338	0.2675	0.442699	0.251222	0.320474
M0R220	Fc fragment of IgG receptor and transporter	FCGRT	0.146869	0.489187	0.49447	0.607499	0.530385
Q13642	four and a half LIM domains 1	FHL1	0.257395	0.965273	0.877403	1.04048	0.961052
Q6NXF2	filamin A	FLNA	0.164925	0.365258	0.37928	0.377137	0.373892
E5RFS5	FYN proto-oncogene, Src family tyrosine kinase	FYN	0.295593	0.640549	0.568302	0.579625	0.596159
A1L199	glutamate-ammonia ligase	GLUL	0.150096	0.398725	0.315484	0.378609	0.364273
P0C0S5	H2A histone family member Z	H2AFZ	0.107875	0.542238	0.284771	0.439118	0.422042
Q6IT96	histone deacetylase 1	HDAC1	0.118805	0.269114	0.3162	0.259772	0.281695
Q9TNU7	major histocompatibility complex, class I, E	HLA-E	0.367236	0.361027	0.72929	0.391511	0.493943
F8VTQ5	heterogeneous nuclear ribonucleoprotein A1	HNRNPA1	0.103153	0.240542	0.487668	0.199115	0.309109
G3V3K6	heterogeneous nuclear ribonucleoprotein C (C1/C2)	HNRNPC	0.124424	0.188969	0.307343	0.188495	0.228269
P07900	heat shock protein 90 alpha family class A member 1	HSP90AA1	0.162293	0.299946	0.448047	0.232638	0.326877
P08238	heat shock protein 90 alpha family class B member 1	HSP90AB1	0.10994	0.372344	0.421504	0.273297	0.355715
Q53SE2	heat shock protein family D (Hsp60) member 1	HSPD1	0.220452	0.367618	0.382189	0.268379	0.339395
Q5ZEZ9	hyaluronoglucosaminidase 2	HYAL2	0.266326	0.193524	0.338557	0.171569	0.23455
Q13418	integrin linked kinase	ILK	0.191391	0.228511	0.259809	0.193069	0.22713
P46940	IQ motif containing GTPase activating protein 1	iqgap1	0.162694	0.313887	0.263373	0.279431	0.285564
H7C3C1	interleukin 1 receptor associated kinase 1	IRAK1	0.2391	0.368895	0.311319	0.410244	0.363486
P17535	JunD proto-oncogene, AP-1 transcription factor subunit	jund	0.257838	0.276091	0.291135	0.295152	0.287459
Q6NVI1	myristoylated alanine rich protein kinase C substrate	MARCKS	0.246339	0.454776	0.279364	0.403726	0.379289
H0Y7E2	myosin phosphatase Rho interacting protein	MPRIP	0.24721	0.43882	0.275263	0.271437	0.328507
V9HWC0	moesin	MSN	0.112287	0.325015	0.41819	0.322291	0.355165
F8W0W4	nascent polypeptide-associated complex alpha subunit	NACA	0.174652	0.324641	0.221716	0.190382	0.245579
C9JFD3	nuclear receptor corepressor 2	NCOR2	0.170953	0.421704	0.482787	0.371748	0.425413
Q15233	non-POU domain containing, octamer-binding	NONO	0.080723	0.250069	0.234143	0.23823	0.240814
A4ZU86	nucleophosmin	NPM1	0.118575	0.300075	0.260563	0.248913	0.26985
E5RFD8	poly(A) binding protein cytoplasmic 1	PABPC1	0.144914	0.453628	0.27302	0.178784	0.301811
Q5VX85	poly(ADP-ribose) polymerase 1	PARP1	0.178722	0.293283	0.248899	0.501751	0.347978
D9IAI1	phosphatidylethanolamine binding protein 1	PEBP1	0.127911	0.324555	0.241089	0.316807	0.29415
P00558	phosphoglycerate kinase 1	PGK1	0.188329	0.301488	0.237994	0.220101	0.253194
Q53XL8	proteasome 26S subunit, ATPase 1	PSMC1	0.180078	0.268702	0.399147	0.333562	0.333803
Q13200	proteasome 26S subunit, non-ATPase 2	PSMD2	0.188181	0.296474	0.360777	0.421455	0.359569
E9PL34	protein tyrosine phosphatase type IVA, member 2	PTP4A2	0.103345	0.406717	0.305308	0.347832	0.353286
Q14699	raftlin, lipid raft linker 1	RFTN1	0.163863	0.598221	0.466102	0.545852	0.536725
C9JX21	ras homolog family member A	RHOA	0.0874724	0.179283	0.204245	0.223499	0.202342
J3KSP2	ribosomal protein L38	RPL38	0.194331	0.381665	0.454442	0.203959	0.346689
Q5VXV3	SET nuclear proto-oncogene	SET	0.116532	0.285916	0.27189	0.239161	0.265656
X5D9C4	solute carrier family 6 member 8	SLC6A8	0.302914	0.419494	0.309688	0.388352	0.372512
K7ERG4	small nuclear ribonucleoprotein D2 polypeptide	SNRPD2	0.331596	0.472636	0.344006	0.386989	0.40121
Q01082	spectrin beta, non-erythrocytic 1	SPTBN1	0.281121	0.431488	0.488318	0.391935	0.437247
E7ERC4	Sjogren syndrome antigen B	SSB	0.160391	0.314123	0.405777	0.304618	0.341506
P27105	stomatin	STOM	0.0771588	0.333265	0.487235	0.329799	0.383433
F8VY06	transmembrane BAX inhibitor motif containing 6	TMBIM6	0.167999	0.278257	0.25735	0.180214	0.238607
P49755	transmembrane p24 trafficking protein 10	TMED10	0.20226	0.33422	0.178605	0.376448	0.296424
H9ZYJ2	thioredoxin	TXN	0.263892	0.628097	0.205069	0.752207	0.528458
K4DI81	ubiquitin conjugating enzyme E2 C	UBE2C	0.65856	1.90514	0.553596	0.708362	1.0557
P61077	ubiquitin conjugating enzyme E2 D3	UBE2D3	0.203749	0.203605	0.142287	0.256666	0.200853
V9HWE1	vimentin	VIM	0.167097	0.461003	0.56721	0.382107	0.470106
Q15906	vacuolar protein sorting 72 homolog	vps72	0.159436	0.298428	0.156033	0.27635	0.243604
P23381	tryptophanyl-tRNA synthetase	WARS	0.243007	0.898513	0.639904	0.789915	0.776111
P27348	tyrosine 3-monooxygenase/tryptophan 5-monooxygenase activation protein theta	YWHAQ	0.110629	0.240968	0.176908	0.212865	0.210247
E5RGE1	tyrosine 3-monooxygenase/tryptophan 5-monooxygenase activation protein zeta	YWHAZ	0.153546	0.303101	0.188438	0.278695	0.256745
