# Supplementary material for: Differential expression patterns of housekeeping genes increase diagnostic and prognostic value in lung cancer
Source: PeerJ. 2018 May 9;6:e4719. doi: 10.7717/peerj.4719 (PMC5949062; doi:10.7717/peerj.4719)
Supplement: Table S4 [file peerj-06-4719-s006.xlsx]

## Sheet: Sheet1
Supplemental Table 4. 106 Housekeeping Genes differentially expressed between lung adenocarcinoma and lung squamous cell carcinomas.
Accession Number	Gene Name	Official Symbol	Average Fold Change (Lung Adenocarcinoma/Squamous Cell Carcinoma)	P-Value	FDR(BH)
C9K0P9	dishevelled segment polarity protein 3	DVL3	0.477412	0.00019996	0.00328823
P0C0S5	H2A histone family member Z	H2AFZ	0.57838	0.00019996	0.00328823
Q13200	proteasome 26S subunit, non-ATPase 2	PSMD2	0.586029	0.00019996	0.00328823
J3KNR6	phosphatidylserine synthase 1	PTDSS1	0.630976	0.00019996	0.00328823
X5D9C4	solute carrier family 6 member 8	SLC6A8	0.648357	0.00019996	0.00328823
Q6NVI1	myristoylated alanine rich protein kinase C substrate	MARCKS	0.650989	0.00019996	0.00328823
F8WE04	heat shock protein family B	HSPB1	0.724438	0.00019996	0.00328823
Q6FHK8	phosphoglycerate mutase 1	PGAM1	0.734373	0.00019996	0.00328823
P27348	tyrosine 3-monooxygenase/tryptophan 5-monooxygenase activation protein theta	YWHAQ	0.756064	0.00019996	0.00328823
Q92688	acidic nuclear phosphoprotein 32 family member B	ANP32B	0.757249	0.00019996	0.00328823
Q9BUU9	tubulin beta class I	TUBB	0.766573	0.00019996	0.00328823
D3DQZ8	paired box 6	PAX6	0.767492	0.00019996	0.00328823
Q5TA02	glutathione S-transferase omega 1	GSTO1	0.776764	0.00019996	0.00328823
Q6IT96	histone deacetylase 1	HDAC1	0.781915	0.00019996	0.00328823
F8WFC2	malate dehydrogenase 1	MDH1	0.791339	0.00019996	0.00328823
P05141	solute carrier family 25 member 5	SLC25A5	0.79221	0.00019996	0.00328823
P50991	chaperonin containing TCP1 subunit 4	CCT4	0.820622	0.00019996	0.00328823
Q5T7C4	high mobility group box 1	HMGB1	0.83877	0.00019996	0.00328823
Q15233	non-POU domain containing, octamer-binding	NONO	0.922067	0.00019996	0.00328823
P62979	ribosomal protein S27a	RPS27A	0.977419	0.00019996	0.00328823
C9JB25	septin 2	SEPT2	1.03443	0.000199914	0.00328823
B5MCP9	ribosomal protein S7	RPS7	1.04691	0.00019996	0.00328823
H0YL57	ribosomal protein lateral stalk subunit P1	RPLP1	1.06134	0.00019996	0.00328823
H0Y7E2	myosin phosphatase Rho interacting protein	MPRIP	1.19449	0.000199914	0.00328823
D6RAU8	calnexin	CANX	1.28304	0.000199914	0.00328823
P18085	ADP-ribosylation factor 4	ARF4	1.29662	0.000199914	0.00328823
Q6FGL0	galectin 3	LGALS3	1.31759	0.000199914	0.00328823
C9JBZ7	Tax1 binding protein 1	TAX1BP1	1.36539	0.000199914	0.00328823
E9PL34	protein tyrosine phosphatase type IVA, member 2	PTP4A2	1.47354	0.000199914	0.00328823
P17655	calpain 2	CAPN2	1.47835	0.000199914	0.00328823
F8W022	CD63 molecule	CD63	1.55281	0.000199914	0.00328823
B5MDC5	fucosidase, alpha-L- 1, tissue	FUCA1	1.56761	0.000199914	0.00328823
B4E3T4	RNA binding protein with multiple splicing	RBPMS	1.6129	0.000199914	0.00328823
E9PPD0	amyloid beta precursor like protein 2	APLP2	1.82069	0.000199914	0.00328823
P48509	CD151 molecule	CD151	1.86741	0.000199914	0.00328823
O00151	PDZ and LIM domain 1	PDLIM1	0.635927	0.00039992	0.00522284
E5RGE1	tyrosine 3-monooxygenase/tryptophan 5-monooxygenase activation protein zeta	YWHAZ	0.827314	0.00039992	0.00522284
H0YH88	nucleosome assembly protein 1 like 1	NAP1L1	1.03104	0.00039992	0.00522284
O15258	retention in endoplasmic reticulum sorting receptor 1	RER1	1.20356	0.000399947	0.00522284
P04406	glyceraldehyde-3-phosphate dehydrogenase	GAPDH	1.2324	0.00039992	0.00522284
Q5ZEZ9	hyaluronoglucosaminidase 2	HYAL2	1.30847	0.000399947	0.00522284
P15311	ezrin	EZR	1.31994	0.000399947	0.00522284
M0R220	Fc fragment of IgG receptor and transporter	FCGRT	1.68064	0.000399947	0.00522284
Q6PKI6	Y-box binding protein 1	YBX1	0.903616	0.00059988	0.00700912
Q13344	FUS RNA binding protein	FUS	0.936016	0.00059988	0.00700912
P53621	coatomer protein complex subunit alpha	COPA	1.0541	0.000599861	0.00700912
B4DIC4	LIM and SH3 protein 1	LASP1	1.32477	0.000599861	0.00700912
A2A3S1	voltage dependent anion channel 2	VDAC2	0.702059	0.00079984	0.00825937
H9ZYJ2	thioredoxin	TXN	0.710527	0.00079984	0.00825937
C9J673	exportin 1	XPO1	0.76623	0.00079984	0.00825937
A2A2D0	stathmin 1	STMN1	0.794455	0.00079984	0.00825937
P10398	A-Raf proto-oncogene, serine/threonine kinase	ARAF	1.13305	0.00079984	0.00825937
C9JFD3	nuclear receptor corepressor 2	NCOR2	1.18104	0.000799894	0.00825937
O00299	chloride intracellular channel 1	CLIC1	1.25597	0.000799894	0.00825937
F8VY06	transmembrane BAX inhibitor motif containing 6	TMBIM6	1.20403	0.000999808	0.00997562
Q5VXV3	SET nuclear proto-oncogene	SET	0.809861	0.00119972	0.0117075
H3BQV2	proteasome 26S subunit, non-ATPase 7	PSMD7	0.71719	0.00139972	0.0129477
L8E745	poly	PCBP2	0.937404	0.00139972	0.0129477
Q13418	integrin linked kinase	ILK	1.22353	0.00139976	0.0129477
E7EMS2	NPC intracellular cholesterol transporter 2	NPC2	1.71729	0.00139976	0.0129477
J3QQY4	ornithine decarboxylase antizyme 1	OAZ1	0.952161	0.00159968	0.0143486
Q14699	raftlin, lipid raft linker 1	RFTN1	1.66692	0.00159967	0.0143486
P07196	neurofilament, light polypeptide	NEFL	0.307026	0.00179964	0.0155153
M0QXL5	fibrillarin	FBL	0.593957	0.00179964	0.0155153
S4R359	heterogeneous nuclear ribonucleoprotein K	HNRNPK	1.02983	0.00179964	0.0155153
B1AHH2	X-box binding protein 1	XBP1	1.31082	0.00179958	0.0155153
P49755	transmembrane p24 trafficking protein 10	TMED10	0.852876	0.00199962	0.0167515
P12270	translocated promoter region, nuclear basket protein	TPR	1.00897	0.00199962	0.0167515
Q00610	clathrin heavy chain	CLTC	1.0247	0.00199962	0.0167515
P10176	cytochrome c oxidase subunit 8A	COX8A	0.885791	0.00239952	0.0193707
K4DI81	ubiquitin conjugating enzyme E2 C	UBE2C	0.708825	0.00259948	0.0204278
K7ELC2	ribosomal protein S15	RPS15	1.04073	0.00259948	0.0204278
Q06830	peroxiredoxin 1	PRDX1	1.04336	0.00259948	0.0204278
P01034	cystatin C	CST3	1.48318	0.00279939	0.0216162
F8W079	ATP synthase, H+ transporting, mitochondrial F1 complex, beta polypeptide	ATP5B	0.803339	0.0029994	0.0223823
M0QX31	zinc finger protein 91	znf91	1.05175	0.00299943	0.0223823
P62857	ribosomal protein S28	RPS28	1.07529	0.0029994	0.0223823
G3V3K6	heterogeneous nuclear ribonucleoprotein C	HNRNPC	0.868462	0.00319936	0.0234796
Q01082	spectrin beta, non-erythrocytic 1	SPTBN1	1.20724	0.00319934	0.0234796
Q6LEU9	ATP synthase, H+ transporting, mitochondrial Fo complex subunit C3	ATP5G3	0.769355	0.00339932	0.0245418
Q13940	calpastatin	CAST	1.26785	0.00339937	0.0245418
F8VXI7	dynein light chain LC8-type 1	DYNLL1	0.814224	0.00359928	0.0253664
P62875	RNA polymerase II subunit L	POLR2L	1.24812	0.00359929	0.0253664
H7C1M2	SON DNA binding protein	SON	1.11472	0.00399923	0.0277447
E9PNR6	Rho GTPase activating protein 1	ARHGAP1	1.01877	0.00439906	0.02982
P42766	ribosomal protein L35	RPL35	1.03719	0.00439912	0.02982
Q96AQ3	activating transcription factor 4	ATF4	0.87816	0.00479904	0.0322844
Q53XL8	proteasome 26S subunit, ATPase 1	PSMC1	0.731964	0.004999	0.0326408
P61204	ADP ribosylation factor 3	ARF3	0.994488	0.00499904	0.0326408
Q5T0G8	annexin A11	ANXA11	1.33261	0.00499904	0.0326408
P08238	heat shock protein 90 alpha family class B member 1	HSP90AB1	1.00843	0.00539892	0.0340017
P35237	serpin family B member 6	SERPINB6	1.37237	0.00539892	0.0340017
P07900	heat shock protein 90 alpha family class A member 1	HSP90AA1	0.802243	0.00559888	0.0347679
I3L0M3	MYC associated zinc finger protein	MAZ	0.974217	0.00619876	0.0379621
P13639	eukaryotic translation elongation factor 2	EEF2	1.04817	0.00639872	0.0389182
P49207	ribosomal protein L34	RPL34	1.208	0.00659871	0.0393265
Q6NSF2	ribosomal protein lateral stalk subunit P0	RPLP0	1.08358	0.00679864	0.0402479
Q9TNU7	major histocompatibility complex, class I, E	HLA-E	1.24505	0.00719857	0.0423333
G3V3Z0	presenilin 1	PSEN1	0.967789	0.00739849	0.0429404
I3L3H2	eukaryotic translation initiation factor 4A3	EIF4A3	0.888024	0.00839832	0.0466107
A8MX94	glutathione S-transferase pi 1	GSTP1	0.894079	0.00839832	0.0466107
P11309	Pim-1 proto-oncogene, serine/threonine kinase	PIM1	0.922111	0.00839832	0.0466107
S4R3Q0	DAZ associated protein 2	DAZAP2	0.96041	0.00879824	0.0491374
Q5T205	nicastrin	NCSTN	1.22239	0.00879824	0.0491374
H0YFG2	FK506 binding protein 4	FKBP4	0.540028	0.0089982	0.0493235
H3BPG0	cytochrome c oxidase subunit 4I1	Cox4I1	0.949919	0.0089982	0.0493235
Bolded Genes are those that have higher expression in Lung Adenocarcinoma compared to Squamous Cell Carcinomas of the Lung
