# Supplementary material for: Differential expression patterns of housekeeping genes increase diagnostic and prognostic value in lung cancer
Source: PeerJ. 2018 May 9;6:e4719. doi: 10.7717/peerj.4719 (PMC5949062; doi:10.7717/peerj.4719)
Supplement: Table S5 [file peerj-06-4719-s007.xlsx]

## Sheet: Supplemental Table 4
Supplemental Table 5. Survival times for 116 patients from GSE13213
Patient ID	Sex (0=female, 1=male)	Status (0=alive, 1=dead)	Survival (days)
AD001	1	1	1326
AD002	0	0	3275
AD003	0	1	1687
AD004	0	0	3214
AD005	0	1	1200
AD006	1	1	223
AD007	0	0	3245
AD008	0	0	3274
AD009	0	1	511
AD010	0	0	3245
AD011	0	0	3295
AD012	1	0	3260
AD013	0	1	1855
AD014	1	1	694
AD015	1	0	3246
AD016	0	0	3169
AD018	1	1	1030
AD019	1	1	2102
AD020	0	0	3057
AD021	1	0	3182
AD023	1	0	3004
AD024	1	0	3170
AD025	1	0	2974
AD026	1	0	2879
AD027	1	1	1271
AD029	1	0	2979
AD030	1	0	2905
AD031	0	1	2885
AD032	1	0	2701
AD033	1	1	896
AD034	0	0	2910
AD035	1	0	2813
AD036	0	0	2749
AD037	0	0	2932
AD038	0	1	1389
AD039	0	0	2796
AD040	0	1	361
AD041	1	1	397
AD042	1	0	2506
AD043	1	0	2426
AD044	0	1	2193
AD045	0	0	2797
AD046	0	0	2355
AD047	1	0	2729
AD048	0	0	2702
AD049	0	1	636
AD050	1	1	828
AD051	0	0	2702
AD052	0	0	2456
AD053	1	1	784
AD054	0	1	596
AD055	0	0	2520
AD056	0	1	2347
AD057	0	1	1880
AD058	1	1	2050
AD059	1	0	2072
AD060	1	1	440
AD061	1	0	2525
AD062	1	1	482
AD063	1	1	1164
AD064	1	0	2533
AD065	0	0	2528
AD066	1	0	2353
AD067	0	0	2507
AD068	1	0	2519
AD069	0	0	2521
AD070	0	1	1501
AD071	1	0	2260
AD072	1	0	2339
AD073	0	1	1229
AD074	1	0	2341
AD075	1	1	777
AD076	0	1	1333
AD077	0	0	2348
AD078	1	1	1008
AD079	1	1	1201
AD080	0	0	1956
AD081	0	1	749
AD082	1	0	2335
AD083	1	1	860
AD084	1	1	186
AD085	1	0	2342
AD086	0	1	1074
AD087	0	1	867
AD088	1	1	304
AD089	1	1	906
AD090	1	1	477
AD101	1	0	2294
AD102	0	0	2288
AD103	1	0	2268
AD104	1	0	2101
AD105	0	0	2189
AD106	0	1	2144
AD107	1	1	1920
AD108	1	0	2019
AD109	0	1	1213
AD110	1	1	1044
AD111	1	0	1955
AD113	0	0	2009
AD114	0	0	1967
AD115	0	0	2041
AD116	0	1	1042
AD117	1	0	1994
AD118	0	1	1618
AD119	0	0	1849
AD120	0	0	1823
AD121	1	0	1836
AD122	0	0	1931
AD123	0	0	1843
AD124	1	0	1852
AD125	0	0	1907
AD126	1	1	713
AD127	1	0	1858
AD128	0	0	1696
AD129	1	1	1252
AD130	1	1	1222
